# Supplementary material for: LACpG10-HL Functions Effectively in Antibiotic-Free and Healthy Husbandry by Improving the Innate Immunity
Source: Int J Mol Sci. 2022 Sep 28;23(19):11466. doi: 10.3390/ijms231911466 (PMC9569488; doi:10.3390/ijms231911466)
Supplement: Supplementary file 1 [file ijms-23-11466-s001.zip]

Archive with 1 entries (1 files):
- ijms-1888047-supplementary.pdf
